# Supplementary material for: Tunable Luminescence in Sb3+-Doped Cs3LnCl6 Perovskites for Wide-Coverage Emission and Anti-Counterfeiting Applications
Source: Nanomaterials (Basel). 2025 Nov 27;15(23):1790. doi: 10.3390/nano15231790 (PMC12693347; doi:10.3390/nano15231790)
Supplement: Supplementary file 1 [file nanomaterials-15-01790-s001.zip]

Archive with 1 entries (1 files):
- nanomaterials-3967025-supplementary.pdf
